# Supplementary material for: Diagnostic Accuracy of the LabTurbo QuadAIO Common Flu Assay for Detecting Influenza A Virus, Influenza B Virus, RSV, and SARS-CoV-2
Source: Diagnostics (Basel). 2024 Oct 2;14(19):2200. doi: 10.3390/diagnostics14192200 (PMC11475264; doi:10.3390/diagnostics14192200)
Supplement: Supplementary file 1 [file diagnostics-14-02200-s001.zip]

Archive with 1 entries (1 files):
- diagnostics-3218891-supplementary.pdf
